# Supplementary material for: Adversarial and variational autoencoders improve metagenomic binning
Source: Commun Biol. 2023 Oct 21;6:1073. doi: 10.1038/s42003-023-05452-3 (PMC10590447; doi:10.1038/s42003-023-05452-3)
Supplement: Supplementary file 4 — Supplementary Data 1 [file 42003_2023_5452_MOESM4_ESM.xlsx]

## Sheet: Fig.1.c
Figure 1c. Number of distinct NC genomes reconstructed from the six benchmark datasets for VAMB, AAMB(z), AAMB(y), AAMB(z+y), AVAMB. GI, Gastrointestinal; Urog, Urogenital.
Dataset/Binner	VAMB	AAMB(z)	AAMB(y)	AAMB(z+y)	AVAMB
Airways	63	69	34	74	82
GI	86	94	65	98	103
Oral	124	105	69	118	138
Skin	77	81	44	90	104
Urog	78	56	31	58	83
MetaHIT	17	11	29	22	22

## Sheet: Fig 2.a
Figure 2a. Jaccard correlation between the NC genomes from all benchmark datasets produced by AAMB(z), AAMB(y), VAMB, and AAMB(z+y) de-replicated bins.
Binner	AAMB(z)	AAMB(y)	VAMB
AAMB(y)	0.4	-	-
VAMB	0.64	0.47	-
AAMB(z+y)	0.76	0.47	0.79

## Sheet: Fig 2.b
Figure 2b. VAMB AAMB NC genomes contributions and intersections. AAMB and VAMB specific contributions and intersections on CAMI2 and MetaHIT datasets. Unique stands for NC genomes only reconstructed by the given model. And stands for NC genomes reconstructed by models and not any of the rest. All presents the addition of all sets which at the same time expresses the total amount of NC genomes rec…
Dataset/model set	AAMB(z) unique	AAMB(y) unique	VAMB unique	AAMB(z) and AAMB(y)	AAMB(z) and VAMB	AAMB(y) and VAMB	AAMB(y) and AAMB(z) and VAMB	All
Airways	14	3	6	3	31	6	19	82
Gi	13	3	5	4	22	5	51	103
Oral	12	5	18	2	41	14	47	139
Skin	22	2	14	3	25	8	30	104
Urog	5	3	13	0	33	1	28	83
MetaHIT	0	6	0	1	0	6	9	22

## Sheet: Fig 2.c
Figure 2c. Near complete genomes reconstructed from the CAMI2 datasets by AVAMB bins re-clustered with SemiBin2 single-copy genes-based re-clustering implementation, SemiBin2 and MetaDecoder. GI; Gastrointestinal, Urog; Urogenital. AVAMB + RC, AVAMB NC genomes when the single-copy genes-based re-clustering from SemiBin2 was applied to AVAMB’s workflow.
Dataset	AVAMB+RC	SemiBin2	MetaDecoder
Airways	102	96	94
Gi	145	140	127
Oral	165	159	140
Skin	143	138	133
Urog	111	112	104

## Sheet: Fig 2.d
Figure 2d. Comparison of strains, species, and genera recovered at NC level by VAMB, AAMB(z), AAMB(y), as well as AAMB(z+y), and AVAMB.
Taxonomy level/Binner	VAMB	AAMB(z)	AAMB(y)	AAMB(z+y)	AVAMB
Genus	Delftia,Deinococcus,Pasteurella,Acinetobacter,secondary endosymbiont of Ctenarytaina eucalypti,Haemophilus,Aeromicrobium,Streptococcus,Pedobacter,Actinoalloteichus,Gemella,Pseudomonas,Peptoniphilus,Staphylococcus,Janibacter,Alicyclobacillus,Salmonella,Bacillus,Corynebacterium,Actinobacillus,Propionibacterium,Chryseobacterium,Salinicoccus,Prevotella	Escherichia,secondary endosymbiont of Ctenarytaina eucalypti,Haemophilus,Aeromicrobium,Streptococcus,Listeria,Sphingomonas,Nakamurella,Actinoalloteichus,Klebsiella,Neisseria,Citrobacter,Peptoniphilus,Staphylococcus,Janibacter,Salmonella,Alicyclobacillus,Bacillus,Corynebacterium,Moraxella,Actinobacillus,Propionibacterium,Salinicoccus,Agrobacterium,Prevotella	Sphingomonas,Staphylococcus,Alicyclobacillus,Nakamurella,Haemophilus,Corynebacterium,Bacillus,Neisseria,Finegoldia,Bradyrhizobium,Streptococcus,Propionibacterium,Pasteurella,Acinetobacter,Chryseobacterium,Pseudomonas,Pedobacter	Escherichia,Delftia,Deinococcus,Pasteurella,secondary endosymbiont of Ctenarytaina eucalypti,Acinetobacter,Haemophilus,Aeromicrobium,Streptococcus,Listeria,Sphingomonas,Nakamurella,Actinoalloteichus,Klebsiella,Neisseria,Gemella,Citrobacter,Pseudomonas,Peptoniphilus,Staphylococcus,Janibacter,Salmonella,Alicyclobacillus,Bacillus,Corynebacterium,Moraxella,Finegoldia,Actinobacillus,Propionibacterium,…	Escherichia,Delftia,Deinococcus,Pasteurella,secondary endosymbiont of Ctenarytaina eucalypti,Acinetobacter,Haemophilus,Aeromicrobium,Streptococcus,Listeria,Sphingomonas,Nakamurella,Actinoalloteichus,Klebsiella,Neisseria,Gemella,Citrobacter,Pseudomonas,Peptoniphilus,Staphylococcus,Janibacter,Salmonella,Alicyclobacillus,Bacillus,Corynebacterium,Moraxella,Finegoldia,Actinobacillus,Propionibacterium,…
Species	Corynebacterium ulcerans,Actinobacillus succinogenes,Corynebacterium kroppenstedtii,Bacillus anthracis,Chryseobacterium sp. StRB126,Prevotella intermedia,Acinetobacter baumannii,Streptococcus anginosus,Staphylococcus equorum,Corynebacterium falsenii,secondary endosymbiont of Ctenarytaina eucalypti,Salinicoccus halodurans,Corynebacterium flavescens,Alicyclobacillus acidocaldarius,Corynebacterium c…	Corynebacterium ulcerans,Actinobacillus succinogenes,Corynebacterium kroppenstedtii,Bacillus anthracis,Prevotella intermedia,Nakamurella multipartita,Streptococcus anginosus,Staphylococcus equorum,Sphingomonas panacis,Corynebacterium falsenii,secondary endosymbiont of Ctenarytaina eucalypti,Salinicoccus halodurans,Agrobacterium vitis,Corynebacterium flavescens,Alicyclobacillus acidocaldarius,Acti…	Corynebacterium ulcerans,Bacillus anthracis,Chryseobacterium sp. StRB126,Acinetobacter baumannii,Nakamurella multipartita,Streptococcus anginosus,Sphingomonas panacis,Sphingomonas sp. LK11,Corynebacterium flavescens,Alicyclobacillus acidocaldarius,Finegoldia magna,Corynebacterium camporealensis,Corynebacterium aurimucosum,Pseudomonas chlororaphis,Streptococcus pneumoniae,Neisseria weaveri,[Haemop…	Corynebacterium ulcerans,Actinobacillus succinogenes,Corynebacterium kroppenstedtii,Bacillus anthracis,Chryseobacterium sp. StRB126,Prevotella intermedia,Nakamurella multipartita,Streptococcus anginosus,Staphylococcus equorum,Corynebacterium falsenii,Sphingomonas panacis,Acinetobacter baumannii,secondary endosymbiont of Ctenarytaina eucalypti,Salinicoccus halodurans,Corynebacterium flavescens,Ali…	Corynebacterium ulcerans,Actinobacillus succinogenes,Corynebacterium kroppenstedtii,Bacillus anthracis,Chryseobacterium sp. StRB126,Prevotella intermedia,Nakamurella multipartita,Streptococcus anginosus,Staphylococcus equorum,Corynebacterium falsenii,Sphingomonas panacis,Acinetobacter baumannii,secondary endosymbiont of Ctenarytaina eucalypti,Salinicoccus halodurans,Corynebacterium flavescens,Ali…
Strains	OTU_97.3377.0,OTU_97.44594.0,OTU_97.22985.0,OTU_97.7941.1,OTU_97.35501.0,OTU_97.42356.0,OTU_97.30815.1,OTU_97.29637.1,OTU_97.2893.0,OTU_97.37290.0,OTU_97.1263.0,OTU_97.34998.0,OTU_97.27418.0,OTU_97.710.0,OTU_97.513.0,OTU_97.45281.1,OTU_97.36185.0,OTU_97.45310.0,OTU_97.44935.0,OTU_97.45246.0,OTU_97.5420.0,OTU_97.44294.0,OTU_97.21926.0,OTU_97.185.0,OTU_97.32155.0,OTU_97.44656.0,OTU_97.41740.0,OTU_9…	OTU_97.22985.0,OTU_97.3377.0,OTU_97.44594.0,OTU_97.35501.0,OTU_97.42356.0,OTU_97.30815.1,OTU_97.29637.1,OTU_97.29883.0,OTU_97.41428.0,OTU_97.37290.0,OTU_97.44935.0,OTU_97.1263.0,OTU_97.34998.0,OTU_97.16884.0,OTU_97.7941.1,OTU_97.89.0,OTU_97.45281.1,OTU_97.42478.0,OTU_97.36185.0,OTU_97.45246.0,OTU_97.5420.0,OTU_97.44294.0,OTU_97.13430.0,OTU_97.161.0,OTU_97.12006.0,OTU_97.21926.0,OTU_97.34866.0,OTU…	OTU_97.2559.0,OTU_97.35501.0,OTU_97.42356.0,OTU_97.30815.1,OTU_97.4111.1,OTU_97.29637.1,OTU_97.27418.0,OTU_97.710.0,OTU_97.31367.0,OTU_97.45281.1,OTU_97.513.0,OTU_97.45310.0,OTU_97.45246.0,OTU_97.5420.0,OTU_97.13430.0,OTU_97.41740.0,OTU_97.45365.1,OTU_97.989.0,OTU_97.36161.1,OTU_97.34382.0,OTU_97.10389.0,OTU_97.24447.1,OTU_97.508.0,OTU_97.39049.0,OTU_97.7441.0,OTU_97.44851.0,OTU_97.24948.0,OTU_97…	OTU_97.29637.1,OTU_97.41428.0,OTU_97.27418.0,OTU_97.89.0,OTU_97.31367.0,OTU_97.45281.1,OTU_97.36185.0,OTU_97.45246.0,OTU_97.185.0,OTU_97.37745.0,OTU_97.1661.0,OTU_97.24948.0,OTU_97.17807.0,OTU_97.44958.1,OTU_97.14774.0,OTU_97.18721.1,OTU_97.2893.0,OTU_97.35501.0,OTU_97.29883.0,OTU_97.37290.0,OTU_97.44935.0,OTU_97.1263.0,OTU_97.7941.1,OTU_97.34998.0,OTU_97.513.0,OTU_97.5420.0,OTU_97.12006.0,OTU_97…	OTU_97.29637.1,OTU_97.41428.0,OTU_97.27418.0,OTU_97.89.0,OTU_97.31367.0,OTU_97.45281.1,OTU_97.36185.0,OTU_97.45246.0,OTU_97.185.0,OTU_97.37745.0,OTU_97.1661.0,OTU_97.24948.0,OTU_97.17807.0,OTU_97.44958.1,OTU_97.14774.0,OTU_97.18721.1,OTU_97.2893.0,OTU_97.35501.0,OTU_97.29883.0,OTU_97.37290.0,OTU_97.44935.0,OTU_97.1263.0,OTU_97.7941.1,OTU_97.34998.0,OTU_97.513.0,OTU_97.5420.0,OTU_97.12006.0,OTU_97…

## Sheet: Fig 3.a
Figure 3a. Number of NC bins reconstructed from the Almeida and HMP2 datasets for VAMB, AAMB(z), AAMB(y), AAMB(z+y), AVAMB.
Dataset/Binner	VAMB	AAMB(z)	AAMB(y)	AAMB(z+y)	AVAMB
Almeida	4.63	4.355	2.891	5.077	5.733
HMP2	2.655	2.586	623	2.715	3.569

## Sheet: Fig 3.b
Figure 3b. Number of taxa with at least one NC bin genome from VAMB, the de-replicated set of bins generated by AAMB, and the de-replicated set of bins generated by AVAMB from the Almeida dataset. NC bins were classified with GTDB-Tk
Taxonomy level/Binner	VAMB	AAMB	AVAMB
Family	86	84	89
Genus	308	304	325
Species	677	707	767

## Sheet: Figure 3c
Figure 3c. Number of taxa with at least one NC bin genome from VAMB, the de-replicated set of bins generated by AAMB, and the de-replicated set of bins generated by AVAMB from the HMP2 dataset. NC bins were classified with GTDB-Tk
Taxonomy level/Binner	VAMB	AAMB	AVAMB
Family	50	48	51
Genus	130	140	148
Species	217	261	278

## Sheet: Figure 3d
Figure 3d. Almeida NC bins quality comparison between VAMB and AAMB. VAMB and AAMB bins were considered equal if belonging to the same sample with 100% identity over at least 75% of the smallest bin. NC: Near complete. V = A: VAMB and AAMB NC bins with exact same score. V > A: VAMB NC bins with a higher score than AAMB NC bins, A > V: AAMB NC bins with a higher score than VAMB NC bins, V unique: …
Dataset/Binner set	V = A	V > A	A > V	V unique	A unique	AVAMB
Almeida	332	1530	2091	670	1110	5733

## Sheet: Figure 3e
Figure 3e. HMP2 NC bins quality comparison between VAMB and AAMB. VAMB and AAMB bins were considered equal if belonging to the same sample with 100% identity over at least 75% of the smallest bin. NC: Near complete. V = A: VAMB and AAMB NC bins with exact same score. V > A: VAMB NC bins with a higher score than AAMB NC bins, A > V: AAMB NC bins with a higher score than VAMB NC bins, V unique: VAM…
Dataset/Binner set	V = A	V > A	A > V	V unique	A unique	AVAMB
HMP2	62	961	782	848	916	3569
